# Supplementary material for: Peptide-Coated Bacteriorhodopsin-Based Photoelectric Biosensor for Detecting Rheumatoid Arthritis
Source: Biosensors (Basel). 2023 Oct 16;13(10):929. doi: 10.3390/bios13100929 (PMC10605345; doi:10.3390/bios13100929)
Supplement: Supplementary file 1 [file biosensors-13-00929-s001.zip]

Archive with 1 entries (1 files):
- biosensors-2579172-supplementary.pdf
